# Supplementary material for: Role of the subthalamic nucleus in perceiving and estimating the passage of time
Source: Front Aging Neurosci. 2023 Mar 2;15:1090052. doi: 10.3389/fnagi.2023.1090052 (PMC10017994; doi:10.3389/fnagi.2023.1090052)
Supplement: Supplementary file 1 [file Table_1.xlsx]

## Sheet: Sheet1
ID	sex	age	hand		DAT total	DAT right	DAT left		UPDRS part-III	MMSE	MoCA		Disease duration	Months since implantation	Predominat side		right STN mA	right STN Hz	left STN mA	left STN Hz		oral medicine								complications
P01	M	63	R		1.4	1.37	1.43		19	29	29		12	10	Rt		2.9	130	2.9	130		Stalevo 300mg	Mirapex 3mg
P02	M	69	R		1.89	2.04	1.73		16	29	30		20	11	Rt		2.4	130	2.3	130		Menesit 3T 100mg	Mirapex 3mg
P03	M	50	R		3	2.88	3.12		12	30	30		11	14	Rt		2.7	130	2.6	130		Azilect 1mg	Sennoside 12mg	Magnesium oxide 500mg						Lumbar hernia	Constipation
P04	M	65	R		2.32	1.99	2.65		10	29	28		11	23	LT		3	185	3.2	132		Menesit 4.5T 100mg	ReQuip CR 8mg
P05	M	53	R		0.54	0.59	0.5		25	30	28		23	13	Rt		3.3	130	3.1	130		Menesit 8T 100mg	Neupro 36mg	Brotizolam 0.25mg						Insomnia
P06	M	54	R		1.73	1.93	1.54		20	29	28		9	38	Rt		3	130	3	130		Metligine D 2mg	Neupro 18mg	Hicee 250mg	Loxonin 100mg	Menesit 4T 100mg	Celecoxib 100mg	Rebamipide 100mg		Orthostatic hypotension	Lumbar spondylosis
P07	F	68	R		0.77	0.88	0.66		28	29	27		18	65	Lt		3.1	200	3.1	200		DOPS OD 100mg	Neurotropin 4 tablets	Stalevo 300mg	Symmetrel 150mg	ReQuip CR 2mg	TreliefOD 50mg	Takecab 10mg		Orthostatic hypotension	Lumbar spondylosis	Reflux esophagitis
P08	F	59	R		2.94	3.35	2.53		22	30	27		12	8	Rt		3.2	170	3.2	170		Menesit 600mg	Neupro 18mg
P09	M	71	R		0.99	1.34	0.64		20	29	27		13	20	Rt		3	130	2.7	130		Stalevo 100mg	Neupro 13.5mg
P11	M	51	R		4.64	4.83	4.44		8	29	29		12	17	Rt		2.4	130	3	130		Menesit 300mg	Pramipexole hydrochloride hydrate 3mg
P12	M	73	R		1.03	1.17	0.88		31	26	25		16	47	Lt		3.5	130	2.1	130		Menesit 3T 100mg	Bi-Sifrol 1.5mg
P14	M	63	R		2.14	2.66	1.61		11	28	26		16	36	Rt		2.9	130	2.9	130		Stalevo 100mg	Trelief 50mg	ReQuip CR 8mg	Magmitt 990mg					Laxative
P15	M	69	R		2.33	2.39	2.28		15	28	28		13	51	Rt		1.9	130	1.4	130		Brotizolam 0.25mg	Zolpidem 5mg	Mosapride Citrate Hydrate 5mg	Pramipexole hydrochloride hydrate 3mg					Insomnia	Laxative
P16	M	54	R		1.8	1.74	1.85		12	29	26		10	21	Lt		3	130	3.2	130		Menesit 100mg	Rivotril 0.5mg	Azilect 1mg
P17	M	59	R		3.24	2.77	3.71		3	28	30		18	12	Lt		2	130	2.2	130		Cabaser 2mg	Menesit 700mg
P18	M	51	R		0.98	0.96	1.01		18	28	25		14	3	Lt		2.1	130	2.1	174		Stalevo 100mg	Neupro 18mg	Symmetrel 150mg	Magmitt 750mg					Laxative
P19	M	74	R		0.11	0	0.22		20	26	22		16	2	Lt		1.7	130	1.7	130		Menesit 600mg	Neupro 27mg
P20	M	66	R		1.71	1.71	1.71		26	25	19		9	12	Rt		2.3	130	2.2	130		Menesit 500mg	Neupro 36mg	Trelief 50mg
P21	F	55	R		1.64	1.87	1.41		15	30	27		19	4	Rt		2.1	130	2.3	130		Menesit 300mg	Haruropi 40mg	Trelief 50mg
P23	M	63	R		1.42	1.33	1.51		38	30	24		18	3	Rt		2.7	130	2.6	130		Menesit 600mg	Neupro 36mg
P24	F	72	R		0.97	1.11	0.83		25	27	24		19	7	Rt		2	130	2.1	130		Haruropi 16mg	Rivotril 1.5mg	Metligine 16mg	Goofice 10mg	Pariet 20mg	Florinev 0.1mg	Calonal 800mg		Orthostatic hypotension	Laxative	Lumbar spondylosis
P25	M	55	R		1.47	1.81	1.12		22	30	29		15	12	Rt		2.6	130	2.6	130		Menesit 800mg	ReQuip CR 12mg	Amantadine 400mg
P26	M	63	R		0.94	0.95	0.92		30	30	29		9	2	Lt		2.4	130	2.4	130		Menesit 900mg	ReQuip CR 8mg	Symmetrel 300mg	Rivotril 0.5mg
P27	M	57	R		3.06	2.69	3.43		12	28	23		15	1	Rt		1.9	130	2	130		Menesit 900mg	Selegiline 10mg	Pramipexole hydrochloride hydrate 1.5mg
P28	M	54	R		2.41	2.41	2.41		20	28	26		12	4	Rt		3	130	2.8	130		Ongentys 25mg	Trihexyphenidyl 2mg	Rivotril 1mg
P29	M	73	R		1.47	1.47	1.48		23	28	25		12	3	Rt		3	130	3	130		Menesit 1600mg	Bi-Sifrol 0.5mg
P30	F	70	R		1.03	1.06	1.01		12	30	29		18	2	Rt		1.5	130	1.6	130		Benserazide 100mg	Amantadine 200mg	Pramipexole hydrochloride hydrate 3mg
P31	M	68	R		1.79	2.01	1.57		23	28	30		17	3	Rt		2.6	130	2.6	130		ReQuip CR 8mg	Symmetrel 200mg
